# Supplementary material for: A Facile Synthesis Strategy for N-Doped Graphene Quantum Dots Electrode Materials: Electrochemical Behaviors and Universal Energy Storage Mechanism
Source: Materials (Basel). 2025 Nov 28;18(23):5373. doi: 10.3390/ma18235373 (PMC12693605; doi:10.3390/ma18235373)
Supplement: Supplementary file 1 [file materials-18-05373-s001.zip]

Archive with 1 entries (1 files):
- materials-3932529-supplementary.pdf
